# Supplementary material for: Design and Characterization of Gold Nanorod Hyaluronic Acid Hydrogel Nanocomposites for NIR Photothermally Assisted Drug Delivery
Source: Gels. 2026 Jan 19;12(1):88. doi: 10.3390/gels12010088 (PMC12840936; doi:10.3390/gels12010088)
Supplement: Supplementary file 1 [file gels-12-00088-s001.zip]

Archive with 1 entries (1 files):
- gels-4082576-supplementary.pdf
